# Supplementary material for: A procedure for Dex-induced gene transactivation in Arabidopsis ovules
Source: Plant Methods. 2022 Mar 29;18:41. doi: 10.1186/s13007-022-00879-x (PMC8962214; doi:10.1186/s13007-022-00879-x)
Supplement: Supplementary file 1 — Additional file 1. Source data for Fig. 3e and Fig. 4. Excel files containing raw and processed data (tables) shown in graphs Fig. 2 and Fig. 4 [file 13007_2022_879_MOESM1_ESM.xlsx]

## Sheet: Data Figure 2E
														qRT-PCR on SPL>>amiRMET1 and SPL>>amiRFIE lines - flower buds stage 6-10
qPCR results on plate - technical triplicates														Sample	Line	Treatment	gene	Ct (*)
		1	2	3	4	5	6	7	8	9	10	11	12	1	amiMET1	Mock	MET1	25.6952					Mock				Dex				Fold differences
A	Content	MET1	MET1	MET1	MET1	MET1	MET1	UBI	UBI	UBI	UBI			2	amiMET1	Mock	MET1	25.5432			Sample	Gene	average Ct	SD	delta Ct	n	average Ct	SD	delta Ct	n	delta delta Ct (delta ct normal- delta ct mutant)	2^-delta delta ct
A	Sample	amiMET1	amiMET1	mock1	mock1	amiMET1 2	amiMET1 2	mock1	mock1	amiMET1	amiMET1			3	amiMET1	Mock	UBQ10	24.0428			amiMET1-1	MET1	25.6192	0.107462	0.653171	2	28.2058	1.45937	2.14487	4	-1.4917	2.81219
A	Cq	26.8758	27.01	25.6952	25.5432	29.4911	29.4462	24.0428	24.1175	24.7504	24.85			4	amiMET1	Mock	UBQ10	24.1175			amiMET1-1	UBQ	26.2723	2.62886		4	26.0609	1.47394		4
A														5	amiMET1	Mock	UBQ10	29.3326			amiFIE	FIE	28.0719	0.51626	1.84831	4	29.1945	0.102181	2.84474	3	-0.996427	1.99505
B	Content	FIE	FIE					UBI	UBI	UBI	UBI			6	amiMET1	Mock	UBQ10	27.5965			amiFIE	UBQ	26.2236	0.731525		2	26.3498	0.748417		2
B	Sample	Mock	Mock					Mock	Mock	amiMET2	amiMET2			7	amiMET1	Dex	MET1	26.8758
B	Cq	27.6486	27.7307					29.3326	27.5965	27.0433	27.6			8	amiMET1	Dex	MET1	27.01
B														9	amiMET1	Dex	MET1	29.4911			Table for graph							Final table as in paper
C	Content													10	amiMET1	Dex	MET1	29.4462			average							MET1	∆Ct	std	2^-∆∆Ct	Rel.exp	replicates	t	P-value (t-test)
C	Sample													11	amiMET1	Dex	UBQ10	24.7504				MET1	FIE						MET1
C	Cq													12	amiMET1	Dex	UBQ10	24.85			mock	1	1					mock	0.653171	0.005	1	1	2	24.5588	1.63131e-05
C														13	amiMET1	Dex	UBQ10	27.0433			Dex	0.355594	0.50124					Dex	2.14487	0.052	2.81219	0.355594	4
D	Content													14	amiMET1	Dex	UBQ10	27.6			SD							FIE
D	Sample													15	amiFIE1	Mock	FIE1	27.6486				SD						mock	1.84831	0.019	1	1	4	51.0153	5.47034e-08
D	Cq													16	amiFIE1	Mock	FIE1	27.7307			mock	0.00419461	0.0183906					Dex	2.84474	0.004	1.99505	0.50124	3
D														17	amiFIE1	Mock	FIE1	28.129			Dex	0.0517402	0.0035
E	Content	FIE	FIE		FIE	FIE	FIE	UBI	UBI	UBI	UBI			18	amiFIE1	Mock	FIE1	28.7795
E	Sample	Mock	Mock		amiFIE	amiFIE	amiFIE	Mock	Mock	amiFIE	amiFIE			19	amiFIE1	Mock	UBQ10	26.7409
E	Cq	28.129	28.7795		29.1398	29.1313	29.3124	26.7409	25.7064	25.8206	26.879			20	amiFIE1	Mock	UBQ10	25.7064
E														21	amiFIE1	Dex	FIE1	29.1398
														22	amiFIE1	Dex	FIE1	29.1313
														23	amiFIE1	Dex	FIE1	29.3124
														24	amiFIE1	Dex	UBQ10	25.8206
														25	amiFIE1	Dex	UBQ10	26.879
														Ct(*) average of technical triplicate
														Samples are biological replicates

## Sheet: Data Figure 4A
	SCORING OF OVULE DEVELOPMENTAL STAGES in pRPS5a>>H1.1-RFP lines
	days post induction (dpi)
	5 dpi					9 dpi
	ovule primordia stages					ovule stages
Treatment	2-I	2-II	2-III	n	P value*	FG6/5	FG4	FG1	n	P value*
Dex	111	18	6	135	0.04	50	0	1	51	0.34
Mock	94	17	0	111		70	1	0	71
Water	72	5	0	77	0.06	75	3	2	80	0.26
	Stage Nomenclature according to
	Schneitz et al 1995 doi: 10.1046/j.1365-313X.1995.07050731.x
	Drews & Koltunow 2011 doi: 10.1199/tab.0155
	* P values from Chi-square test powered by www.icalcu.com/stat/chisqtest.html

## Sheet: Data Figure 4B
SCORING OF H1.1-RFP in SMC
				number of ovule primordia
	Expt	Construct	Line	absent	residual	present	n
Dex-inducible	#1	RPS5a>>H1.1-RFP	JS175	25	11	2	38
	#2	RPS5a>>H1.1-RFP	JS198	18	0	3	21
	#3	RPS5a>>H1.1-RFP	JS196	9	5	6	20
control	C	H1.1::H1.1-GFP	JS153	16	5	1	22

## Sheet: Data Figure 4C
FERTILITY ANALYSIS
Seed count (pooled)								seed set per silique		P value (Mann Whitney U test)			siliques with less than 70% seeds
Treatment	Normal	Infertile	Abnormal	n (seeds)	n(silique)	n(plants)		%	(± SD)	Mock vs Dex	Mock vs Water
DMSO Dex	2340	930	204	3474	71	11		0.632027	0.29603	0.0003	6e-05		0.464789
DMSO Mock	1689	295	58	2042	40	5		0.804215	0.266223				0.25
EtOH 0,4% Dex	1942	902	122	2966	61	8		0.633517	0.344533	0.004	1e-05		0.409836
EtOH 0,4% Mock	2692	500	81	3273	65	7		0.795481	0.269181				0.246154
EtOH 1% Dex	2084	1197	126	3407	76	10		0.574992	0.364178	0.13	0.04		0.539474
EtOH 1% Dock	1813	601	104	2518	54	8		0.684449	0.320084				0.407407
Water	1634	826	181	2641	56	11		0.585069	0.315969				0.482143
total				20321	423	60
Replicate (different user)
DMSO Dex	615	61	0	1070	12	3		0.912143	0.164929	0.689
DMSO Mock	1060	2	8	676	17	4		0.990551	0.00943537
total				1746	29	7
